# Supplementary material for: Uncovering the Prokaryotic Diversity of Hypersaline Soils of Odiel Saltmarshes Natural Area Through Metagenome-Assembled Genomes
Source: Microorganisms. 2026 Feb 18;14(2):489. doi: 10.3390/microorganisms14020489 (PMC12942990; doi:10.3390/microorganisms14020489)
Supplement: Supplementary file 1 [file microorganisms-14-00489-s001.zip]

Archive with 10 entries (10 files):
- Figure_S1.tif
- Figure_S2.tif
- Figure_S3.tif
- Figure_S4.tif
- Figure_S5.tif
- Figure_S6.tif
- Supplementary Table S1. Quality info.xlsx
- Supplementary Table S2.xlsx
- Supplementary Table S3.xlsx
- Supplementary Table S4.xlsx
