# Supplementary material for: Uncovering the Prokaryotic Diversity of Hypersaline Soils of Odiel Saltmarshes Natural Area Through Metagenome-Assembled Genomes
Source: Microorganisms. 2026 Feb 18;14(2):489. doi: 10.3390/microorganisms14020489 (PMC12942990; doi:10.3390/microorganisms14020489)
Supplement: Supplementary file 1 [file microorganisms-14-00489-s001.zip › Supplementary Table S1. Quality info.xlsx]

## Sheet: Soils from Odiel Saltmarshes
Supplementary. Table S1. Features of the DNA sequences pre- and post-processing.
Metagenomic dataset	No. raw reads (F1)	No. raw reads (F2)	No. filtered reads (F1)	No. filtered reads (F2)	Filtered reads Min. Length (F1)	Filtered reads Min. Length (F2)	Mean quality score (Phred)	No. contigs	Total length (Gb)	Longest contig (Mb)	Shortest contigs (Mb)	N50 (Mb)	Mapping (%)
M2_1A	87526086	87526086	87034160	87034160	64	60	36	2658466	2.02	285641	200	874	88.93
M2_1B	87797025	87797025	87284349	87284349	107	61	36	2642360	2.07	346058	200	932	87.64
M2_1C	68530572	68530572	68133552	68133552	87	60	36	2662817	2.03	520299	200	910	89.34
M2_2A	79954634	79954634	79546967	79546967	77	60	36	2255492	1.87	472375	200	1057	85.86
M2_2B	72122650	72122650	71741558	71741558	101	60	36	1649729	1.38	490248	200	1009	78.58
M2_2C	75502215	75502215	75145387	75145387	94	60	36	1594359	1.35	413838	200	1050	77.39
M2_3A	80124637	80124637	79665200	79665200	68	61	36	2034284	1.61	580172	200	925	87.27
M2_3B	85996706	85996706	85517528	85517528	61	60	36	2037890	1.8	541188	200	1096	89.25
M2_3C	85080737	85080737	84617354	84617354	64	60	36	2089894	1.71	728961	200	963	88.04
M3_1A	84441003	84441003	83708750	83708750	100	60	36	2482384	2.05	625042	200	1022	90.58
M3_1B	87021557	87021557	86370139	86370139	93	62	36	2175757	1.8	603599	200	1045	91.96
M3_1C	83706667	83706667	83093240	83093240	72	60	36	2216743	1.75	301228	200	920	84.1
M3_2A	81662065	81662065	81262986	81262986	69	60	36	1734961	1.46	387122	200	1034	83.52
M3_2B	53595850	53595850	53342600	53342600	86	60	36	1510811	1.28	433893	200	1033	83.26
M3_2C	56015525	56015525	55766145	55766145	63	62	36	1886456	1.65	661043	200	1156	85.91
M3_3A	62979645	62979645	62588413	62588413	66	60	36	1438807	1.36	388602	200	1296	90.12
M3_3B	85996706	85996706	85517528	85517528	61	60	36	1379709	1.24	293549	200	1237	91.33
M3_3C	85080737	85080737	84617354	84617354	64	60	36	1197119	1.1	476290	200	1292	92.66
