# Supplementary material for: Uncovering the Prokaryotic Diversity of Hypersaline Soils of Odiel Saltmarshes Natural Area Through Metagenome-Assembled Genomes
Source: Microorganisms. 2026 Feb 18;14(2):489. doi: 10.3390/microorganisms14020489 (PMC12942990; doi:10.3390/microorganisms14020489)
Supplement: Supplementary file 1 [file microorganisms-14-00489-s001.zip › Supplementary Table S2.xlsx]

## Sheet: Hoja1
Supplementary Table S2. Features of the 11 high-quality (HQ) MAGs reconstructed from the 18 metagenomic datasets.
MAGs	Sample	Length (bp)	G+C content (mol%)	Contigs	Completeness (%)	Contamination (%)	Strain heterogeneity (%)	TPM	Taxonomy (GTDB)
M2_2C_007	M2_2C	5532894	58.19	237	99.95	0.82	0	16148.6	d__Bacteria;
									p__Pseudomonadota;
									c__Gammaproteobacteria;
									o__Pseudomonadales;
									f__Pseudomonadaceae;
									g__Pseudomonas_E;
									s__Pseudomonas_E taetrolens
M2_1C_046	M2_1C	4752021	37.86	160	98.28	3.45	0	3700.32	d__Bacteria;
									p__Bacteroidota;
									c__Bacteroidia;
									o__Cytophagales;
									f__Cyclobacteriaceae
M3_3B_026	M3_3B	2848768	61.62	33	96.55	0	0	7242.19	d__Bacteria;
									p__Nitrospinota;
									c__UBA7883;
									o__UBA7883
M2_3B_044	M2_3B	5000560	46.46	1.172	95.61	4.44	70.83	2578.3	d__Bacteria;
									p__Cyanobacteriota;
									c__Cyanobacteriia;
									o__Cyanobacteriales;
									f__Spirulinaceae;
									g__ESFC-1
M3_2C_046	M3_2C	6246477	40.07	185	95.38	3.59	12.5	4639.48	d__Bacteria;
									p__Bacteroidota;
									c__Bacteroidia;
									o__Cytophagales;
									f__Cyclobacteriaceae
M2_2A_002	M2_2A	3347599	70.4	194	94.83	1.72	100	58555.2	d__Bacteria;
									p__Gemmatimonadota;
									c__Gemmatimonadetes;
									o__Longimicrobiales;
									f__RSA9
M2_3C_069	M2_3C	5781390	64.09	1.003	92.24	1.65	0	1003.46	d__Bacteria;
									p__Planctomycetota;
									c__UBA11346;
									o__UBA11346;
									f__UBA11346
M3_1C_030	M3_1C	3149191	43.64	985	91.61	4.39	62.5	5036.67	d__Bacteria;
									p__Bacteroidota;
									c__Rhodothermia;
									o__Balneolales;
									f__Balneolaceae;
									g__YR4-1
M3_3B_085	M3_3B	3667429	42.01	144	90.77	1.64	0	1944.2	d__Bacteria;
									p__Bacteroidota;
									c__Bacteroidia;
									o__Chitinophagales;
									f__Saprospiraceae
M2_3B_020	M2_3B	3596349	66.46	419	90.26	1.05	0	6092.38	d__Bacteria;
									p__Pseudomonadota
									c__Gammaproteobacteria;
									o__Xanthomonadales;
									f__Wenzhouxiangellaceae;
									g__GCA-2722315
M2_2C_043	M2_2C	6457679	56.69	1.218	90.17	4.41	54.17	4796.62	d__Bacteria;
									p__Cyanobacteriota;
									c__Cyanobacteriia;
									o__Phormidesmiales;
									f__Phormidesmiaceae;
									g__Halomicronema
