# Supplementary material for: Uncovering the Prokaryotic Diversity of Hypersaline Soils of Odiel Saltmarshes Natural Area Through Metagenome-Assembled Genomes
Source: Microorganisms. 2026 Feb 18;14(2):489. doi: 10.3390/microorganisms14020489 (PMC12942990; doi:10.3390/microorganisms14020489)
Supplement: Supplementary file 1 [file microorganisms-14-00489-s001.zip › Supplementary Table S3.xlsx]

## Sheet: Hoja1
Supplementary Table S3. mOTU clustered from medium a low quality MAG identified as members of the family Balneolaceae
mOTU	Closest_taxa	MAG	Representative	Completeness (%)	Contamination (%)	Quality	Sample
mOTU_253	-	M2_3C_034	yes	70.55	1.37	MQ	M2_3C
mOTU_253	-	M2_2B_047	no	86.12	29.58	-	M2_3B
mOTU_039	Fodinibius	M2_2C_010	yes	83.41	4.83	MQ	M2_2C
mOTU_039	Fodinibius	M3_2C_002	no	77.21	4.52	MQ	M3_2C
mOTU_039	Fodinibius	M3_2A_084sub	no	14.42	4.08	LQ	M3_2A
mOTU_039	Fodinibius	M2_2B_028	no	74.86	6.39	MQ	M2_2B
mOTU_039	Fodinibius	M3_2B_120	no	77.9	61.17	-	M3_2B
mOTU_039	Fodinibius	M2_2A_050	no	74.84	6.32	MQ	M2_2A
mOTU_039	Fodinibius	M3_2A_057	no	63.64	5.17	MQ	M3_2A
mOTU_184	-	M2_1C_170	no	61.49	64.56	-	M2_1C
mOTU_101	Halalkalibaculum	M2_2B_027	yes	82.95	3.28	MQ	M2_2B
mOTU_101	Halalkalibaculum	M2_3B_040	no	74.59	5.87	MQ	M2_3B
mOTU_101	Halalkalibaculum	M2_2C_024	no	77.59	29.31	-	M2_3A
mOTU_101	Halalkalibaculum	M2_2A_021	no	65.52	6.9	MQ	M2_2A
mOTU_101	Halalkalibaculum	M2_3C_055	no	84.43	43.25		M2_3C
mOTU_239	Halalkalibaculum	M3_2A_034	yes	77.19	4.55	MQ	M3_2A
mOTU_239	Halalkalibaculum	M3_2B_033	no	77.97	19.66	-	M3_2B
mOTU_239	Halalkalibaculum	M2_2A_46m2sub	no	4.17	0	LQ	M2_2A
mOTU_239	Halalkalibaculum	M2_2C_049	no	70.15	15.77	-	M2_2C
mOTU_162	Halalkalibaculum	M2_1B_031	yes	79.54	4.12	MQ	M2_1B
mOTU_162	Halalkalibaculum	M3_1C_030	no	91.61	4.39	HQ	M3_1C
mOTU_162	Halalkalibaculum	M2_1A_31m2	no	18.97	0	LQ	M2_1A
mOTU_162	Halalkalibaculum	M3_3C_058	no	85.44	14.81	-	M3_3C
mOTU_162	Halalkalibaculum	M3_3B_087sub	no	76.96	15.07	-	M3_3B
mOTU_162	Halalkalibaculum	M3_3A_016	no	86.93	2.56	MQ	M3_3A
mOTU_162	Halalkalibaculum	M3_1B_031	no	83.13	6.67	MQ	M3_1B
mOTU_162	Halalkalibaculum	M2_1C_127	no	17.27	4.48	LQ	M2_1C
mOTU_162	Halalkalibaculum	M3_1A_029	no	83.61	11.22	-	M3_1A
mOTU_219	Halalkalibaculum	M2_3A_210m2sub	yes	50.47	0	MQ	M2_3A
mOTU_219	Halalkalibaculum	M2_3B_50m2sub	no	48.28	0	LQ	M2_3B
mOTU_192	Halalkalibaculum	M3_3C_034	yes	81.59	1.87	MQ	M3_3C
mOTU_192	Halalkalibaculum	M3_3B_049	no	85.14	6.01	MQ	M3_3B
mOTU_192	Halalkalibaculum	M3_3A_017	no	79.66	42.72	-	M3_3A
mOTU_192	Halalkalibaculum	M3_2A_215m2sub	no	22.41	0	LQ	M3_2A
mOTU_192	Halalkalibaculum	M3_2A_51m2sub	no	10.34	0	LQ	M3_2A
mOTU_192	Halalkalibaculum	M3_2A_090	no	38.79	12.3	-	M3_2A
mOTU_265	-	M2_3A_162	no	44.36	2.04	LQ	M2_3A
mOTU_259	-	M3_2A_244m2sub	no	42.31	0	LQ	M3_2A
mOTU_262	-	M3_2C_93m2	yes	69.4	1.37	MQ	M3_2C
mOTU_262	-	M2_2A_176m2sub	no	6.9	0	LQ	M2_2A
mOTU_262	-	M2_2A_038	no	11.89	0.24	LQ	M2_2A
mOTU_262	-	M2_2A_152m2sub	no	20.69	0	LQ	M2_2A
mOTU_262	-	M2_2B_046	no	80.6	5.46	MQ	M2_2B
mOTU_262	-	M2_2A_153m2sub	no	20.69	0	LQ	M2_2A
mOTU_262	-	M2_2A_81m2	no	10.34	0	LQ	M2_2A
mOTU_262	-	M2_2A_039sub	no	4.1	0	LQ	M2_2A
mOTU_035	Gracilimonas	M2_2B_019	yes	85.34	0	MQ	M2_2B
mOTU_035	Gracilimonas	M2_2A_134m2	no	6.9	0	LQ	M2_2A
mOTU_035	Gracilimonas	M2_2A_171m2	no	20.69	0	LQ	M2_2A
mOTU_035	Gracilimonas	M3_2C_048sub	no	96.55	37.81	-	M3_2C
mOTU_035	Gracilimonas	M2_2A_61m2sub	no	10.34	0	LQ	M2_2A
