# Supplementary material for: Uncovering the Prokaryotic Diversity of Hypersaline Soils of Odiel Saltmarshes Natural Area Through Metagenome-Assembled Genomes
Source: Microorganisms. 2026 Feb 18;14(2):489. doi: 10.3390/microorganisms14020489 (PMC12942990; doi:10.3390/microorganisms14020489)
Supplement: Supplementary file 1 [file microorganisms-14-00489-s001.zip › Supplementary Table S4.xlsx]

## Sheet: Hoja1
Supplementary Table S4. KO identifiers, definitions, and categories, for studied genes in the 11 HQ MAGs.
Gene	KO identifier	Definition	Pathway
ktrA	K03499	trkA, ktrA, ktrC; trk/ktr system potassium uptake protein	Osmorregulation (potassium uptake)
ktrB	K03498	trkH, trkG, ktrB, ktrD; trk/ktr system potassium uptake protein	Osmorregulation (potassium uptake)
mnhA	K05565	mnhA, mrpA; multicomponent Na+:H+ antiporter subunit A	Osmorregulation (sodium transporter)
mnhB	K05566	mnhB, mrpB; multicomponent Na+:H+ antiporter subunit B	Osmorregulation (sodium transporter)
mnhC	K05567	mnhC, mrpC; multicomponent Na+:H+ antiporter subunit C	Osmorregulation (sodium transporter)
mnhD	K05568	mnhD, mrpD; multicomponent Na+:H+ antiporter subunit D	Osmorregulation (sodium transporter)
mnhE	K05569	mnhE, mrpE; multicomponent Na+:H+ antiporter subunit E	Osmorregulation (sodium transporter)
mnhF	K05570	mnhF, mrpF; multicomponent Na+:H+ antiporter subunit F	Osmorregulation (sodium transporter)
mnhG	K05571	mnhG, mrpG; multicomponent Na+:H+ antiporter subunit G	Osmorregulation (sodium transporter)
nhaA	K03313	nhaA; Na+:H+ antiporter, NhaA family	Osmorregulation (sodium transporter)
opuA	K05847	opuA; osmoprotectant transport system ATP-binding protein [EC:7.6.2.9]	Osmorregulation (osmoprotectant transporter)
opuBD	K05846	opuBD; osmoprotectant transport system permease protein	Osmorregulation (osmoprotectant transporter)
opuC	K05845	opuC; osmoprotectant transport system substrate-binding protein	Osmorregulation (osmoprotectant transporter)
proV	K02000	proV; glycine betaine/proline transport system ATP-binding protein [EC:7.6.2.9]	Osmorregulation (glycine betaine transporter)
proW	K02001	proW; glycine betaine/proline transport system permease protein	Osmorregulation (glycine betaine transporter)
proX	K02002	proX; glycine betaine/proline transport system substrate-binding protein	Osmorregulation (glycine betaine transporter)
ectA	K06718	ectA; L-2,4-diaminobutyric acid acetyltransferase [EC:2.3.1.178]	Osmorregulation (ectoine biosynthesis)
ectB	K00836	ectB, dat; diaminobutyrate-2-oxoglutarate transaminase [EC:2.6.1.76]	Osmorregulation (ectoine biosynthesis)
ectC	K06720	ectC; L-ectoine synthase [EC:4.2.1.108]	Osmorregulation (ectoine biosynthesis)
betA	K00108	betA, CHDH; choline dehydrogenase [EC:1.1.99.1]	Osmorregulation (glycine betaine biosynthesis)
betB	K00130	betB, gbsA; betaine-aldehyde dehydrogenase [EC:1.2.1.8]	Osmorregulation (glycine betaine biosynthesis)
mscL	K03282	mscL; large conductance mechanosensitive channel	Osmorregulation (membrane transporter)
mscS	K03442	mscS; small conductance mechanosensitive channel	Osmorregulation (membrane transporter)
arsR	K03892	arsR; ArsR family transcriptional regulator, arsenate/arsenite/antimonite-responsive transcriptional repressor	Heavy metal tolerance (arsenic)
arsA	K01551	arsA, ASNA1, GET3; arsenite/tail-anchored protein-transporting ATPase [EC:7.3.2.7 7.3.-.-]	Heavy metal tolerance (arsenic)
arsB	K03893	arsenical pump membrane protein	Heavy metal tolerance (arsenic)
acr3	K03325	ACR3, arsB; arsenite transporter	Heavy metal tolerance (arsenic)
arsC	K03741	arsC; arsenate reductase (thioredoxin) [EC:1.20.4.4]	Heavy metal tolerance (arsenic)
arsM	K07755	AS3MT; arsenite methyltransferase	Heavy metal tolerance (arsenic)
zntA	K01534	zntA; Zn2+/Cd2+-exporting ATPase [EC:7.2.2.12 7.2.2.21]	Heavy metal tolerance (zinc,lead,cadmium)
zipB	K16267	zipB; zinc and cadmium transporter	Heavy metal tolerance (zinc)
znuA	K09815	znuA; zinc transport system substrate-binding protein	Heavy metal tolerance (zinc)
znuB	K09816	znuB; zinc transport system permease protein	Heavy metal tolerance (zinc)
znuC	K09817	znuC; zinc transport system ATP-binding protein [EC:7.2.2.20]	Heavy metal tolerance (zinc)
czcA	K15725	czcC, cusC, cnrC; outer membrane protein, heavy metal efflux system	cobalt,zinc,cadmium
czcB	K15726	czcA, cusA, cnrA; heavy metal efflux system protein	cobalt,zinc,cadmium
czcC	K15727	czcB, cusB, cnrB; membrane fusion protein, heavy metal efflux system	cobalt,zinc,cadmium
copA	K17686	copA, ctpA, ATP7; P-type Cu+ transporter [EC:7.2.2.8]	copper
cusA	K07787	cusA, silA; copper/silver efflux system protein	silver,copper
cusB	K07798	cusB, silB; membrane fusion protein, copper/silver efflux system	silver,copper
cusC	K07796	cusC, silC; outer membrane protein, copper/silver efflux system	silver,copper
nirK	K00368	nirK; nitrite reductase (NO-forming) [EC:1.7.2.1]	Nitrogen assimilation
nirS	K15864	nirS; nitrite reductase (NO-forming) / hydroxylamine reductase [EC:1.7.2.1 1.7.99.1]	Nitrogen assimilation
nirB	K00362	nirB; nitrite reductase (NADH) large subunit [EC:1.7.1.15]	Nitrogen assimilation
nifH	K02588	nifH; nitrogenase iron protein NifH	Nitrogen assimilation
nifD	K02586	nifD; nitrogenase molybdenum-iron protein alpha chain [EC:1.18.6.1]	Nitrogen assimilation
nifK	K02591	nifK; nitrogenase molybdenum-iron protein beta chain [EC:1.18.6.1]	Nitrogen assimilation
nifE	K02587	nifE; nitrogenase molybdenum-cofactor synthesis protein NifE	Nitrogen assimilation
nifN	K02592	nifN; nitrogenase molybdenum-iron protein NifN	Nitrogen assimilation
nifB	K02585	nifB; nitrogen fixation protein NifB	Nitrogen assimilation
cruC	K14597	cruC; chlorobactene glucosyltransferase	Carotenoid biosynthesis
crtB	K02291	crtB; 15-cis-phytoene synthase [EC:2.5.1.32]	Carotenoid biosynthesis
crtI	K10027	crtI; phytoene desaturase [EC:1.3.99.26 1.3.99.28 1.3.99.29 1.3.99.31]	Carotenoid biosynthesis
menA	K02548	menA; 1,4-dihydroxy-2-naphthoate polyprenyltransferase [EC:2.5.1.74]	Menaquinone biosynthesis
menB	K01661	menB; naphthoate synthase [EC:4.1.3.36]	Menaquinone biosynthesis
menC	K02549	menC; O-succinylbenzoate synthase [EC:4.2.1.113]	Menaquinone biosynthesis
menD	K02551	menD; 2-succinyl-5-enolpyruvyl-6-hydroxy-3-cyclohexene-1-carboxylate synthase [EC:2.2.1.9]	Menaquinone biosynthesis
menE	K01911	menE; O-succinylbenzoic acid---CoA ligase [EC:6.2.1.26]	Menaquinone biosynthesis
menF	K02552	menF; menaquinone-specific isochorismate synthase [EC:5.4.4.2]	Menaquinone biosynthesis
menH	K08680	menH; 2-succinyl-6-hydroxy-2,4-cyclohexadiene-1-carboxylate synthase [EC:4.2.99.20]	Menaquinone biosynthesis
ubiE	K03183	ubiE; demethylmenaquinone methyltransferase / 2-methoxy-6-polyprenyl-1,4-benzoquinol methylase [EC:2.1.1.163 2.1.1.201]	Menaquinone biosynthesis
menI	K19222	menI, DHNAT; 1,4-dihydroxy-2-naphthoyl-CoA hydrolase [EC:3.1.2.28]	Menaquinone biosynthesis
argA	K00619	argA; amino-acid N-acetyltransferase [EC:2.3.1.1]	Arginine biosynthesis
argB	K00930	argB; acetylglutamate kinase [EC:2.7.2.8]	Arginine biosynthesis
argC	K00145	argC; N-acetyl-gamma-glutamyl-phosphate reductase [EC:1.2.1.38]	Arginine biosynthesis
argD	K00821	argD; acetylornithine/N-succinyldiaminopimelate aminotransferase [EC:2.6.1.11 2.6.1.17]	Arginine biosynthesis
argE	K01438	argE; acetylornithine deacetylase [EC:3.5.1.16]	Arginine biosynthesis
argF	K13043	argF; N-succinyl-L-ornithine transcarbamylase [EC:2.1.3.11]	Arginine biosynthesis
argG	K01940	argG, ASS1; argininosuccinate synthase [EC:6.3.4.5]	Arginine biosynthesis
argH	K01755	argH, ASL; argininosuccinate lyase [EC:4.3.2.1]	Arginine biosynthesis
hoxF	K18005	hoxF; [NiFe] hydrogenase diaphorase moiety large subunit [EC:1.12.1.2]	Hydrogen dehydrogenease
hoxU	K18006	hoxU; [NiFe] hydrogenase diaphorase moiety small subunit [EC:1.12.1.2]	Hydrogen dehydrogenease
hoxY	K18007	hoxY; NAD-reducing hydrogenase small subunit [EC:1.12.1.2]	Hydrogen dehydrogenease
hoxH	K00436	hoxH; NAD-reducing hydrogenase large subunit [EC:1.12.1.2]	Hydrogen dehydrogenease
bioA	K00833	bioA; adenosylmethionine---8-amino-7-oxononanoate aminotransferase [EC:2.6.1.62]	Biotin biosynthesis
bioD	K01935	bioD; dethiobiotin synthetase [EC:6.3.3.3]	Biotin biosynthesis
bioB	K01012	bioB; biotin synthase [EC:2.8.1.6]	Biotin biosynthesis
fabF	K09458	fabF, OXSM, CEM1; 3-oxoacyl-[acyl-carrier-protein] synthase II [EC:2.3.1.179]	Biotin biosynthesis
fabG	K00059	fabG, OAR1; 3-oxoacyl-[acyl-carrier protein] reductase [EC:1.1.1.100]	Biotin biosynthesis
fabZ	K02372	fabZ; 3-hydroxyacyl-[acyl-carrier-protein] dehydratase [EC:4.2.1.59]	Biotin biosynthesis
fabI	K00208	fabI; enoyl-[acyl-carrier protein] reductase I [EC:1.3.1.9 1.3.1.10]	Biotin biosynthesis
